# Supplementary material for: Morphological and ecological divergence of Lilium and Nomocharis within the Hengduan Mountains and Qinghai-Tibetan Plateau may result from habitat specialization and hybridization
Source: BMC Evol Biol. 2015 Jul 29;15:147. doi: 10.1186/s12862-015-0405-2 (PMC4518642; doi:10.1186/s12862-015-0405-2)
Supplement: Additional file 8: Table S1. — Sources of ITS sequence data. [file 12862_2015_405_MOESM8_ESM.xlsx]

## Sheet: Sheet1
Taxon	Voucher	GPS coordinates	Herbrium	Accession No. of Genbank
Lilium akkusianum Gämperle				AM292422
Lilium albanicum Griseb.				AM292432
Lilium alexandrae (Wallace) Coutts				AB020475
Lilium amabile Palibin	GAO Y.D. G09017	N45°14'1.75″, E124°43'21″	SZ	HQ456828
Lilium amoenum E.H. Wilson ex Sealy				AB035284
Lilium anhuiense D. C. Zhang et J. Z. Shao	GAO Y.D. G09001	N30° 0'13.51″, E117°32'55″	SZ	HM045454
Lilium armenum (Miscz. ex Grossh.) Manden.				AM292425
Lilium artvinense Miscz.				AM292427
Lilium auratum L.				AF074467
Lilium auratum var. platyphyllum Baker				AB020474
Lilium bakerianum Collett & Hemsley	LI Q.Q. et al. LQQ200901	N29°38'12″, E102°07'29″	SZ	HQ692140
Lilium bakerianum Collett & Hemsley	GAO Y.D. G2010082701	N27°22'10″, E100°08'17″	SZ	HQ692141
Lilium bakerianum Collett & Hemsley	GAO Y.D. G10ZDLB01	N27°22'15″, E100°08'22″	SZ	KF851093
Lilium bakerianum Collett & Hemsley var. rubrum Stearn	GAO Y.D. G09008	N24°58'29″, E102°36'38″	SZ	HQ692142
Lilium bakerianum Collett & Hemsley var. rubrum Stearn	GAO Y.D. G09010	N26°23'10″, E102°47'15″	SZ	HQ692143
Lilium bakerianum Collett & Hemsley var. rubrum Stearn	GAO Y.D. G09LS003	N26°21'10″, E102°47'55″	SZ	KF851092
Lilium bakerianum Collett & Hemsley var. rubrum Stearn	GAO Y.D. G09008	N24°58'29″, E102°36'38″	SZ	HQ456829
Lilium bakerianum Collett et Hemsley var. delavayi (Franchet) E. H. Wilson	ZHOU S.D. et al. Z0688	N25°38'32″, E100°9'55″	SZ	HM045468
Lilium bakerinaum var. bakerinaum Collett & Hemsley	LI Q.Q. et al. LQQ200901	N29°38'12″, E102°07'29″	SZ	HM045428
Lilium bolanderi S. Watson				AF090955
Lilium bosniacum (Beck) Fritsch				AM292423
Lilium brownii F. E. Brown ex Miellez var. viridulum Baker	GAO Y.D. G08027	N34°01'54″, E104°19'54″	SZ	HQ692116
Lilium brownii F. E. Brown ex Miellez var. viridulum Baker	GAO Y.D. G08031	N34°20'42″, E106°00'42″	SZ	HQ692117
Lilium brownii F. E. Brown ex Miellez var. viridulum Baker	GAO Y.D. G08029	N33°03'20″, E104°40'14″	SZ	HQ692118
Lilium brownii F. E. Brown ex Miellez var. viridulum Baker	GAO Y.D. G09026	N30°04'10″, E117°48'11″	SZ	HQ692119
Lilium brownii F. E. Brown ex Miellez var. viridulum Baker	ZHOU S.D. et al. Z05009	N34°03'45″, E107°41'51″	SZ	HQ692122
Lilium brownii F. E. Brown ex Miellez var. viridulum Baker	ZHOU S.D. et al. Z05009	N31°11'45″, E115°47'51″	SZ	KF851094
Lilium brownii F. E. Brown ex Miellez var. viridulum Baker	GAO Y.D. G09007	N30°59'36″, E103°28'50″	SZ	HM045448
Lilium bulbiferum L.				AF090952
Lilium callosum Siebold & Zucc.				AB020471
Lilium canadense L.				AF090967
Lilium candidum L.				AB020464
Lilium carniolicum Bernh. ex W.D.J. Koch				AM292419
Lilium cernuum Komarov	GAO Y.D. G09018	N45°14'1″, E124°43'21″	SZ	HM045427
Lilium chalcedonicum L.				AF092519
Lilium ciliatum P.H. Davis				AF092521
Lilium columbianum Hort.				AF090963
Lilium concolor var. pulchellum (Fischer) Regel	GAO Y.D. G2011011a	N42°13'14″, E124°17'07″	SZ	JN785963
Lilium concolor var. pulchellum (Fischer) Regel	GAO Y.D. G2011011b	N42°01'18″, E127°53'37″	SZ	JN785964
Lilium concolor var. pulchellum (Fischer) Regel	GAO Y.D. G2011011c	N42°14'14″, E127°17'07″	SZ	JN785965
Lilium concolor var. pulchellum (Fischer) Regel				AB020441
Lilium concolor var. strictum Stearn				AB020423
Lilium dauricum Ker Gawler	GAO Y.D. G2011012	N46°52'25″, E129°40'01″	SZ	JN785966
Lilium dauricum Ker Gawler	GAO Y.D. G2011013	N42°14'14″, E127°17'07″	SZ	JN785967
Lilium dauricum Ker Gawler	GAO Y.D. G2011014	N42°14'15″, E127°18'18″	SZ	JN785968
Lilium dauricum Ker Gawler	WANG C.B. WCB200903	N46°52'25″, E129°40'01″	SZ	KF851098
Lilium dauricum Ker Gawler	ZHOU S.D. et al. Z0695	N46°52'25″, E129°40'01″	SZ	HM045446
Lilium davidii var. davidii Duchartre ex Elwes	GAO Y.D. G07032	N31°50'04″, E102°32'38″	SZ	HQ692070
Lilium davidii var. davidii Duchartre ex Elwes	GAO Y.D. G08002	N31°08'19″, E103°08'21″	SZ	HQ692072
Lilium davidii var. davidii Duchartre ex Elwes	GAO Y.D. G2010071004	N30°38'49″, E101°08'06″	SZ	HQ692077
Lilium davidii var. davidii Duchartre ex Elwes	GAO Y.D. G2010062901	N29°03'37″, E107°12'07″	SZ	HQ692078
Lilium davidii var. davidii Duchartre ex Elwes	ZHOU S.D. et al. Z0660	N30°23'24″, E102°07'24″	SZ	HQ692073
Lilium davidii var. willmottia (E.H. Wilson) Raffill				AB020426
Lilium distichum Nakai ex Kamibayashi	GAO Y.D. G2011017	N42°14'16″, E127°19'09″	SZ	JN785969
Lilium distichum Nakai ex Kamibayashi	GAO Y.D. G2011018	N42°14'17″, E127°17'17″	SZ	JN785970
Lilium distichum Nakai ex Kamibayashi	GAO Y.D. G2011019	N42°14'18″, E127°20'11″	SZ	JN785971
Lilium distichum Nakai ex Kamibayashi	GAO Y.D. G09013	N42°14'28″, E127°25'11″	SZ	HM045451
Lilium duchartrei Franchet	ZHOU S.D. et al. Z0517	N31°51'14″, E102°17'07″	SZ	HQ692064
Lilium duchartrei Franchet	GAO Y.D. G08016	N31°34'07″, E102°23'36″	SZ	HQ448864
Lilium duchartrei Franchet	GAO Y.D. G07011	N31°52'09″, E102°20'15″	SZ	HQ692060
Lilium duchartrei Franchet	GAO Y.D. G07012	N31°50'04″, E102°32'38″	SZ	HQ692061
Lilium duchartrei Franchet	GAO Y.D. G07013	N34°35'07″, E104°05'40″	SZ	HQ692062
Lilium duchartrei Franchet	GAO Y.D. G08018	N33°03'39″, E104°41'34″	SZ	HQ692063
Lilium duchartrei Franchet	GAO Y.D. G08019	N30°00'01″, E101°52'17″	SZ	HQ692064
Lilium duchartrei Franchet	GAO Y.D. G08021	N29°55'54″, E101°58'37″	SZ	HQ692066
Lilium duchartrei Franchet	GAO Y.D. G20090917-1	N30°52'57″, E102°56'18″	SZ	HQ692068
Lilium fargesii Franchet	GAO Y.D. G2010TBS	N34°00'29″, E107°47'28″	SZ	JN785972
Lilium fargesii Franchet	GAO Y.D. G2011015	N32°39'30″, E106°32'50″	SZ	JN785973
Lilium fargesii Franchet	GAO Y.D. G2011016	N32°41'47″, E106°32'24″	SZ	JN785974
Lilium fargesii Franchet	GAO Y.D. G09011	N34°00'29″, E107°47'28″	SZ	HM045459
Lilium formosanum Wallace				AF088200
Lilium grayi S. Watson				AF090961
Lilium hansonii Leichtlin ex D.D.T. Moore				AB020465
Lilium henrici Franchet	GAO Y.D. G2009GSc	N27°47'10″, E98°32'42″	SZ	JN785975
Lilium henrici Franchet	GAO Y.D. G2010GSa	N27°47'11″, E98°32'43″	SZ	JN785976
Lilium henrici Franchet	GAO Y.D. G2010GSb	N27°47'12″, E98°32'44″	SZ	JN785977
Lilium henrici Franchet	GAO Y.D. G09054	N27°47'10″, E98°32'42″	SZ	HM045456
Lilium henryi Baker	GAO Y.D. G09042	N27°21'15″, E106°13'55″	SZ	HM045462
Lilium humboldtii Roezl & Leichtlin ex Duch.				AY616746
Lilium jankae A. Kern.				EF042791
Lilium japonicum Thunb. ex Houtt.				AF074471
Lilium jinfushanense L. J. Peng et B. N. Wang	GAO Y.D. G2010002	N29°01'43″, E107°13'27″	SZ	HQ692155
Lilium jinfushanense L. J. Peng et B. N. Wang	GAO Y.D. G2010003	N28°58'24″, E107°12'43″	SZ	HQ692156
Lilium jinfushanense L. J. Peng et B. N. Wang	GAO Y.D. G2010004	N29°01'54″, E107°11'18″	SZ	HQ692157
Lilium jinfushanense L. J. Peng et B. N. Wang	GAO Y.D. G2010005	N29°02'18″, E107°12'37″	SZ	HQ692158
Lilium jinfushanense L. J. Peng et B. N. Wang	GAO Y.D. G10NCLJ002	N29° 2'25″, E107°12'17″	SZ	KF851095
Lilium jinfushanense L. J. Peng et B. N. Wang	GAO Y.D. G10NCLJ003	N29° 2'25″, E107°12'17″	SZ	KF851096
Lilium jinfushanense L. J. Peng et B. N. Wang	GAO Y.D. G10NCLJ001	N29° 2'25″, E107°12'17″	SZ	KF851097
Lilium kelloggii Purdy				AF090959
Lilium kesselringianum Miscz.				AM292429
Lilium lankonegense Franchet	GAO Y.D. G09016	N28°05'48″, E99°30'36″	SZ	HM045430
Lilium lankongense Franchet	GAO Y.D. G10ZDLK01	N27°54'01″, E99°38'19″	SZ	KF851091
Lilium lankongense Franchet	GAO Y.D. G2010083102-2	N27°47'07″, E99°38'42″	SZ	HQ692144
Lilium lankongense Franchet	CHENG Y.S. et al. Kham 10-0001	N27°47'22″, E98°35'51″	PE	HQ692145
Lilium lankongense Franchet	GAO Y.D. G2010082301-2	N28°30'10″, E99°49'06″	SZ	HQ692146
Lilium lankongense Franchet	GAO Y.D. G2010071201	N27°07'35″, E100°14'31″	SZ	HQ692147
Lilium lankongense Franchet	GAO Y.D. G2010071901	N27°06'53″, E100°13'08″	SZ	HQ692148
Lilium lankongense Franchet	LI Q.Q. et al. LQQ200902	N27°07'35″, E100°14'31″	SZ	HQ692149
Lilium lankongense Franchet	LI Q.Q. et al. LQQ200903	N27°07'35″, E100°14'31″	SZ	HQ692150
Lilium lankongense Franchet	LI Q.Q. et al. LQQ200903	N27°07'35″, E100°14'31″	SZ	KF851099
Lilium lankongense Franchet	LI Q.Q. et al. LQQ200903	N27°07'35″, E100°14'31″	SZ	HM045430
Lilium lankongense Franchet	ZHOU S.D. et al. z0677	N27°54'01″, E99°38'19″	SZ	KF851100
Lilium leichtlinii Hook. f.				AF074473
Lilium leichtlinii var. maxinum (Regel) Baker				AB020454
Lilium leucanthum (Baker) Baker	GAO Y.D. G08028	N34°01'54″, E104°19'54″	SZ	HQ692128
Lilium leucanthum (Baker) Baker	GAO Y.D. G08030	N33°03'20″, E104°40'14″	SZ	HQ692129
Lilium leucanthum (Baker) Baker	ZHOU S.D. et al. Z0647	N30°32'37″, E104°17'33″	SZ	HQ692130
Lilium leucanthum (Baker) Baker	ZHOU S.D. et al. Z0674	N30°32'37″, E104°17'33″	SZ	HM045466
Lilium leucanthum (Baker) Baker	ZHOU S.D. et al. Z0647	N30°32'37″, E104°17'33″	SZ	KF851101
Lilium leucanthum (Baker) Baker var. centifolium (Stapf ex Elwes) Stearn	GAO Y.D. G08032	N33° 0'30″, E104°40'33″	SZ	HM045463
Lilium lijiangense L. J. Peng	GAO Y.D. G09005	N26°21'44″, E102°48'45″	SZ	HM045424
Lilium longiflorum Thunb.				AF074474
Lilium longiflorum Thunb. var. scabrum Masamune	ZHOU S.D. et al. Z05100	N26°21'44″, E102°48'45″	SZ	HM045447
Lilium lophophorum (Bureau & Franchet) Franchet	GAO Y.D. G08034	N30°52'05″, E108°52'01″	SZ	HQ692095
Lilium lophophorum (Bureau & Franchet) Franchet	GAO Y.D. G08036	N29°02'59″, E100°21'59″	SZ	HQ692096
Lilium lophophorum (Bureau & Franchet) Franchet	GAO Y.D. G09022	N29°31'46″, E100°16'25″	SZ	HQ692097
Lilium lophophorum (Bureau & Franchet) Franchet	GAO Y.D. G2010063001-1	N29°08'32″, E100°04'50″	SZ	HQ692098
Lilium lophophorum (Bureau & Franchet) Franchet	GAO Y.D. G2010063001-2	N29°08'32″, E100°04'50″	SZ	HQ692099
Lilium lophophorum (Bureau & Franchet) Franchet	GAO Y.D. G2010071906	N28°36'19″, E99°49'33″	SZ	HQ692100
Lilium lophophorum (Bureau & Franchet) Franchet	GAO Y.D. G2010072401	N30°57'35″, E99°58'34″	SZ	HQ692101
Lilium lophophorum (Bureau & Franchet) Franchet	GAO Y.D. 10-1142	N31°08'57″, E97°14'55″	SZ	HQ692102
Lilium lophophorum (Bureau & Franchet) Franchet	GAO Y.D. G2010081001-1	N29°08'32″, E100°04'50″	SZ	HQ692103
Lilium lophophorum (Bureau & Franchet) Franchet	GAO Y.D. G2010080403	N31°38'18″, E98°26'12″	SZ	HQ692104
Lilium lophophorum (Bureau & Franchet) Franchet	GAO Y.D. G2010090201	N31°07'18″, E97°01'44″	SZ	HQ692105
Lilium lophophorum (Bureau & Franchet) Franchet	GAO Y.D. G2010090202	N28°07'13″, E95°40'49″	SZ	HQ692106
Lilium lophophorum (Bureau & Franchet) Franchet	GAO Y.D. G2010071803	N28°10'04″, E95°55'21″	SZ	KF851102
Lilium lophophorum (Bureau & Franchet) Franchet	GAO Y.D. G2010071906	N28°15'04″, E95°54'21″	SZ	KF851103
Lilium lophophorum (Bureau & Franchet) Franchet	GAO Y.D. G2010072401	N30°57'35″, E99°58'34″	SZ	KF851104
Lilium lophophorum (Bureau & Franchet) Franchet	GAO Y.D. G2010080403	N31°38'18″, E98°26'12″	SZ	KF851105
Lilium mackliniae Sealy				AF088211
Lilium maculatum Thunb.				AF074475
Lilium maculatum Thunberg var. monticola Hara				AB020460
Lilium maritimum Kellogg				AY616748
Lilium martagon L.				AF088203
Lilium martagon Linnaeus var. pilosiusculum Freyn	WANG Q. em003	N46°44'49″, E84°25'57″	SZ	HM045452
Lilium matangense J. M. Xu	GAO Y.D. G07009	N31°56'56″, E102°38'10″	SZ	HM045457
Lilium medeoloides A. Gray				AF074476
Lilium michiganense Farwell				AF090966
Lilium monadelphum Bieberstein				AF092520
Lilium nanum Klotzsch in Klotzsch & Garcke	JIN X.H. et al. STET712	N28°30'04″, E98°07'49″	SZ	HQ687289
Lilium nanum Klotzsch in Klotzsch et Garcke var. flavidum (Rendle) Sealy	ZHOU S.D. et al. Z0681	N29°37'36″, E94°40'01″	SZ	HM045458
Lilium nanum var. nanum Klotzsch	GAO Y.D. G2011001	N29°46'22″, E95°40'52″	SZ	JN785978
Lilium nanum var. nanum Klotzsch	GAO Y.D. G2011002	N29°46'22″, E95°40'52″	SZ	JN785979
Lilium nanum var. nanum Klotzsch	GAO Y.D. G2011003	N29°46'22″, E95°40'52″	SZ	JN785980
Lilium nepalense D. Don	YU Y. YY10080907	N28°50'54″, E85°20'06″	SZ	HQ687293
Lilium nevadense Eastw.				AB035279
Lilium nobilissimum Makino				AF074477
Lilium occidentale Purdy				AF090965
Lilium ocellatum (Kellogg) Beane				AF090956
Lilium oxypetalum Baker				AF088209
Lilium paradoxum Stearn	JIN X.H. et al. STET1261	N 29°37'47″, E94°24'14″	SZ	HQ687292
Lilium paradoxum Stearn	GAO Y.D. G2011010	N29°46'22″, E95°40'52″	SZ	HQ687291
Lilium pardalinum Kellog				AF090958
Lilium pardalinum Kellogg var. giganteum Stearn & Woodcock				AB020445
Lilium parryi S. Watson				AF090954
Lilium parryi S. Watson				AB020435
Lilium parryi S. Watson				AF090954
Lilium parvum Kellogg				AF090957
Lilium philadelphicum L.				AB020432
Lilium philippinense Baker				AF088201
Lilium pomponium L.				AF092518
Lilium ponticum Koch				AM292426
Lilium primulinum Baker var. burmanicum (W. W. Smith) Stearn	GAO Y.D. G09009	N26°00'50″, E98°37'04″	SZ	HQ692139
Lilium primulinum Baker var. burmanicum (W. W. Smith) Stearn	GAO Y.D. G09009	N26°00'50″, E98°37'04″	SZ	HM045449
Lilium primulinum Baker var. ochraceum (Franchet) Stearn	WANG Z.X. et al. WZX2010090101	N27°01'20″, E100°13'24″	SZ	HQ692135
Lilium primulinum Baker var. ochraceum (Franchet) Stearn	GAO Y.D. G2010070704	N25°41'09″, E100°07'07″	SZ	HQ692136
Lilium primulinum Baker var. ochraceum (Franchet) Stearn	GAO Y.D. G2010082801	N27°20'36″, E100°09'23″	SZ	HQ692137
Lilium primulinum Baker var. ochraceum (Franchet) Stearn	GAO Y.D. G09004	N24°58'29″, E102°36'38″	SZ	HQ692138
Lilium primulinum Baker var. ochraceum (Franchet) Stearn	GAO Y.D. G09004	N24°58'29″, E102°36'38″	SZ	HM045450
Lilium pumilum Redouté	GAO Y.D. G08007	N35°47'49″, E104°03'49″	SZ	HQ692079
Lilium pumilum Redouté	GAO Y.D. G08008	N35°47'56″, E104°03'06″	SZ	HQ692080
Lilium pumilum Redouté	GAO Y.D. G08009	N34°57'57″, E103°44'54″	SZ	HQ692081
Lilium pumilum Redouté	GAO Y.D. G08010	N35°02'52″, E103°44'45″	SZ	HQ692082
Lilium pumilum Redouté	GAO Y.D. G08011	N34°41'34″, E104°09'18″	SZ	HQ692083
Lilium pumilum Redouté	GAO Y.D. G08013	N32°56'26″, E104°40'24″	SZ	HQ692084
Lilium pumilum Redouté	GAO Y.D. G08014	N34°22'08″, E105°59'45″	SZ	HQ692085
Lilium pumilum Redouté	GAO Y.D. G08015	N34°03'15″, E107°24'6″	SZ	HQ692086
Lilium pumilum Redouté	GAO Y.D. G08039	N37°21'48″, E101°45'02″	SZ	HQ692087
Lilium pumilum Redouté	WANG C.B. wcb200901	N46°52'25″, E129°40'01″	SZ	HQ692088
Lilium pumilum Redouté	GAO Y.D. G09052	N34°57'57″, E103°44'54″	SZ	HM045445
Lilium pyrenaicum Gouan				AF092517
Lilium regale E. H. Wilson	ZHOU S.D. et al. Z05002	N30°59'36″, E103°28'50″	SZ	HQ692089
Lilium regale E. H. Wilson	GAO Y.D. G07026	N31°30'23″, E103°33'29″	SZ	HQ692090
Lilium regale E. H. Wilson	GAO Y.D. G09020	N31°29'38″, E103°36'49″	SZ	HQ692091
Lilium regale E. H. Wilson	GAO Y.D. G07029	N30°59'36″, E103°28'50″	SZ	HQ692092
Lilium regale E. H. Wilson	GAO Y.D. G08033	N31°30'23″, E103°33'29″	SZ	HQ692093
Lilium regale E. H. Wilson	GAO Y.D. G09021	N31°29'38″, E103°36'49″	SZ	HQ692094
Lilium regale E. H. Wilson	ZHOU S.D. et al. Z05002	N31°30'23″, E103°33'29″	SZ	HQ456831
Lilium rosthornii Diels	GAO Y.D. G10NCLR001	N29° 4'2″, E107°12'43″	SZ	KF851106
Lilium rubellum Baker				AF074478
Lilium rubescens S. Watson				AY616749
Lilium souliei (Franchet) Sealy	JIN X.H. et al. STET713	N28°30'04″, E98°07'49″	SZ	JQ724631
Lilium sachalinense Vrishcz				AY616750
Lilium sargentiae E. H. Wilson	GAO Y.D. G08006	N31°06'26″, E103°33'37″	SZ	HQ692112
Lilium sargentiae E. H. Wilson	GAO Y.D. G08032	N29°04'37″, E107°12'08″	SZ	HQ692113
Lilium sargentiae E. H. Wilson	ZHOU S.D. et al. z0644	N29°03'12″, E107°11'56″	SZ	HQ692114
Lilium sargentiae E. H. Wilson	ZHOU S.D. et al. Z0613	N30°00'02″, E102°11'58″	SZ	HQ692115
Lilium sargentiae E. H. Wilson	GAO Y.D. G08006	N31°06'26″, E103°33'37″	SZ	HQ692312
Lilium sargentiae E. H. Wilson	GAO Y.D. G08032	N29°04'37″, E107°12'08″	SZ	HQ692314
Lilium sargentiae E. H. Wilson	ZHOU S.D. et al. Z0613	N30°00'02″, E102°11'58″	SZ	HQ456832
Lilium sempervivoideum H. Léveillé	GAO Y.D. G09006	N27°49'34″, E102°15'34″	SZ	HM045467
Lilium souliei (Franchet) Sealy	GAO Y.D. G2011004	N28°30'04″, E98°07'49″	SZ	JN785981
Lilium souliei (Franchet) Sealy	GAO Y.D. G2011005	N28°30'24″, E98°27'19″	SZ	JN785982
Lilium souliei (Franchet) Sealy	GAO Y.D. G2011006	N28°30'14″, E98°04'49″	SZ	JN785983
Lilium sp. C1	GAO Y.D. G2010090302	N28°12'27″, 99°58'14″	SZ	KF851107
Lilium sp. C2	GAO Y.D. G2010090302	N28°12'27″, 99°58'14″	SZ	KF851108
Lilium sp. C3	GAO Y.D. G2010090302	N28°12'27″, 99°58'14″	SZ	KF851109
Lilium sp. C4	GAO Y.D. G2010090302	N28°12'27″, 99°58'14″	SZ	KF851110
Lilium sp. C5	GAO Y.D. G2010090302	N28°12'27″, 99°58'14″	SZ	KF851111
Lilium sp. C6	GAO Y.D. G2010090302	N28°12'27″, 99°58'14″	SZ	KF851112
Lilium sp. C7	GAO Y.D. G2010090302	N28°12'27″, 99°58'14″	SZ	KF851113
Lilium speciosum Thunberg var. gloriosoides Baker	GAO Y.D. G09032	N30°05'15″, E117°29'25″	SZ	HM045461
Lilium speciosum var. clivorum S. Abe & Tamura				AB020431
Lilium sulphureum Baker ex J. D. Hooker	GAO Y.D. G09029	N23°15'03″, E104°16'03″	SZ	HQ692124
Lilium sulphureum Baker ex J. D. Hooker	GAO Y.D. G09028	N23°15'03″, E104°16'03″	SZ	HM045464
Lilium sulphureum Baker ex J. D. Hooker	GAO Y.D. G09030	N25°50'26″, E98°54'38″	SZ	HQ692123
Lilium sulphureum Baker ex J. D. Hooker	GAO Y.D. G09029	N23°15'03″, E104°16'03″	SZ	HQ692124
Lilium sulphureum Baker ex J. D. Hooker	GAO Y.D. G09028	N23°15'03″, E104°16'03″	SZ	HQ692125
Lilium sulphureum Baker ex J. D. Hooker	GAO Y.D. G09031	N27°04'10″, E102°42'28″	SZ	HQ692126
Lilium sulphureum Baker ex J. D. Hooker	GAO Y.D. G20090727-1	N28°06'56″, E103°00'38″	SZ	HQ692127
Lilium superbum L.				AF090960
Lilium szovitsianum Fisch. & Avé-Lall.				AF092516
Lilium taliense Franchet	CHENG Y.S. et al. Kham 10-56	N28°15'48″, E99°46'07″	PE	HQ692107
Lilium taliense Franchet	GAO Y.D. G2010071801	N28°04'10″, E99°46'29″	SZ	HQ692108
Lilium taliense Franchet	GAO Y.D. G2010090101	N28°06'25″, E99°45'55″	SZ	HQ692109
Lilium taliense Franchet	GAO Y.D. G2010070309	N27°28'36″, E99°53'04″	SZ	HQ692110
Lilium taliense Franchet	GAO Y.D. G2010090506	N27°36'03″, E99°47'08″	SZ	HQ692111
Lilium taliense Franchet	GAO Y.D. G2010071801	N28°04'10″, E99°46'29″	SZ	HQ692109
Lilium taliense Franchet	GAO Y.D. G2010070301	N27°28'36″, E99°53'04″	SZ	HM045425
Lilium tigrinum Ker Gawle	ZHOU S.D. et al. Z0692	N31°48'40″, E104°26'51″	SZ	HM045465
Lilium tigrinum Ker Gawle	GAO Y.D. G08033	N34°03'13″, E107°30'15″	SZ	HQ692093
Lilium tigrinum Ker Gawle	GAO Y.D. G07029	N31°48'40″, E104°26′51″	SZ	HQ692092
Lilium tigrinum Ker Gawle	GAO Y.D. G09021	N32°04'03″, E118°49′50″	SZ	HQ692094
Lilium tsingtauense Gilg.				AF088205
Lilium tsingtauense Gilg.	GAO Y.D. G10QD01	N36°10'1″, E120°34'23″	SZ	HQ687259
Lilium wallichianum Schult. & Schult. f.				AF088202
Lilium wardii Stapf ex F. C. Stern				AF088206
Lilium wardii Stapf ex F. C. Stern	GAO Y.D. G2011007a	N29°58'21″, E95°21'48″	SZ	JN785984
Lilium wardii Stapf ex F. C. Stern	GAO Y.D. G2011007b	N29°58'21″, E95°21'48″	SZ	JN785985
Lilium wardii Stapf ex F. C. Stern	GAO Y.D. G2011008	N29°57'43″, E 94°47'27″	SZ	JN785986
Lilium washingtonianum Kellogg				AF090964
Lilium wenshanense L. J. Peng et F. X. Li	GAO Y.D. G09002	N26°00'50″, E98°37'04″	SZ	HQ692131
Lilium wenshanense L. J. Peng et F. X. Li	GAO Y.D. G10002	N26°00'50″, E98°37'04″	SZ	HQ692132
Lilium wenshanense L. J. Peng et F. X. Li	GAO Y.D. G10001	N29°02'58″, E107°11'51″	SZ	HQ692133
Lilium wenshanense L. J. Peng et F. X. Li	WAN J. et al. WJ10051401	N31°50'32″, E104°39'36″	SZ	HQ692134
Lilium wenshanense L. J. Peng et F. X. Li	GAO Y.D. G09002	N26°00'50″, E98°37'04″	SZ	HM045453
Lilium wenshanense L. J. Peng et F. X. Li	WAN J. et al. WJ10051402	N31°50'32″, E104°39'36″	SZ	KF851114
Lilium wilsonii T. Moore				AB020424
Lilium xanthellum F. T. Wang et Tang	GAO Y.D. G2010070106	N29°02'39″, E99°42'41″	SZ	HQ692151
Lilium xanthellum F. T. Wang et Tang	GAO Y.D. G2010070102	N29°02'40″, E99°42'42″	SZ	HQ692152
Lilium xanthellum F. T. Wang et Tang	GAO Y.D. G2010071904	N28°05'48″, E99°30'36″	SZ	HQ692153
Lilium xanthellum F. T. Wang et Tang	GAO Y.D. G2010083101	N28°38'17″, E99°49'15″	SZ	HQ692154
Lilium xanthellum F. T. Wang et Tang	GAO Y.D. G2010070106	N29°02'39″, E99°42'41″	SZ	HQ692154
Lilium xanthellum F. T. Wang et Tang var. luteum S. Yun Liang	GAO Y.D. G2010070106	N29°02'39″, E99°42'41″	SZ	HQ692152
Lilium yapingense Y.D. Gao et X. J. He	GAO Y.D. G2010070903	N27°12'20″, E98°44'24″	SZ	HQ687290
Nomocharis aperta (Franchet) E. H. Wilson	GAO Y.D. G2010ZD	N28° 1'8″, E99°45'41″	SZ	JN785987
Nomocharis aperta (Franchet) E. H. Wilson	GAO Y.D. G2010FG	N27°12'20″, E98°44'24″	SZ	JN785988
Nomocharis aperta (Franchet) E. H. Wilson	GAO Y.D. G2010JS	N27°26'30″, E99°48'23″	SZ	JN785989
Nomocharis aperta (Franchet) E. H. Wilson	ZHOU S.D. et al. Z0674	N27°47'41″, E99°54'27″	SZ	HM045433
Nomocharis aperta (Franchet) E. H. Wilson	GAO Y.D. G10ZDNA002	N27°31'14″, E99°52'43″	SZ	KF851115
Nomocharis aperta (Franchet) E. H. Wilson	GAO Y.D. G10ZDNA003	N27°30'30″, E99°48'33″	SZ	KF851116
Nomocharis aperta (Franchet) E. H. Wilson	GAO Y.D. G10ZDNA004	N27°26'33″, E99°48'33″	SZ	KF851117
Nomocharis aperta (Franchet) E. H. Wilson	GAO Y.D. G10ZDNA005	N28° 1'8″, E99°45'41″	SZ	KF851118
Nomocharis aperta (Franchet) E. H. Wilson	GAO Y.D. G10ZDNA006	N28° 1'8″, E99°45'41″	SZ	KF851119
Nomocharis aperta Franchet	GAO Y.D. G10-NA-ZD	N28° 1'8″, E99°45'41″	SZ	JQ724632
Nomocharis basilissa Farrer ex W. E. Evans	GAO Y.D. G2010070904	N27°12'20″, E98°44'24″	SZ	HQ687260
Nomocharis farreri (W. E. Evans) Harrow	GAO Y.D. G09037	N25°58'43″, E98°40'20″	SZ	HM045437
Nomocharis gongshanensis C1	GAO Y.D. G09003	N27°46'09″, E98°26'58″	SZ	HM045438
Nomocharis gongshanensis C2	GAO Y.D. G09003	N27°46'09″, E98°26'58″	SZ	HM045439
Nomocharis gongshanensis C3	GAO Y.D. G09003	N27°46'09″, E98°26'58″	SZ	HM045440
Nomocharis gongshanensis C4	GAO Y.D. G09003	N27°46'09″, E98°26'58″	SZ	HM045441
Nomocharis gongshanensis C5	GAO Y.D. G09003	N27°46'09″, E98°26'58″	SZ	HM045442
Nomocharis gongshanensis C6	GAO Y.D. G09003	N27°46'09″, E98°26'58″	SZ	HM045443
Nomocharis gongshanensis C7	GAO Y.D. G09003	N27°46'09″, E98°26'58″	SZ	HM045444
Nomocharis gongshanensis C8	GAO Y.D. G09003	N27°46'09″, E98°26'58″	SZ	KF851120
Nomocharis meleagrina Franchet	GAO Y.D. G09038	N27°46'18″, E98°27'20″	SZ	HM045436
Nomocharis pardanthina Franchet	GAO Y.D. G09035b	N27°19'52″, E102°28'14″	SZ	JN785990
Nomocharis pardanthina Franchet	GAO Y.D. G2009CS	N25°40'28″, E100°06'27″	SZ	JN785991
Nomocharis pardanthina Franchet	GAO Y.D. G2010CS	N25°40'28″, E100°06'27″	SZ	JN785992
Nomocharis pardanthina Franchet	GAO Y.D. G09035a	N27°19'52″, E102°28'14″	SZ	HM045431
Nomocharis pardanthina Franchet	GAO Y.D. G09036-1	N25°42'28″, E100°06'27″	SZ	HM045432
Nomocharis pardanthina Franchet	GAO Y.D. G09036-2	N25°42'28″, E100°06'27″	SZ	JQ724635
Nomocharis pardanthina Franchet	GAO Y.D. G09035c	N27°19'52″, E102°28'14″	SZ	JQ724633
Nomocharis pardanthina Franchet f. punctulata Sealy	GAO Y.D. G10-NS-GS	N27°46'09″, E98°26'58″	SZ	JQ724633
Nomocharis pardanthina Franchet f. punctulata Sealy	GAO Y.D. G09040-1	N27°46'09″, E98°26'58″	SZ	HM045435
Nomocharis saluenensis I. B. Balfour	GAO Y.D. G09039	N27°46'13″, E98°26'44″	SZ	HM045434
Cardiocrinum cathayanum (E. H. Wilson) Stearn	GAO Y.D. G09045	N30°04'10″, E117°48'11″	SZ	HM045474
Cardiocrinum giganteum (Wallich) Makino	ZHOU S.D. et al. Z05023	N29°02'18″, E107°12'37″	SZ	HM045473
Cardiocrinum giganteum (Wallich) Makino				EU303288
Fritillaria cirrhosa D. Don	ZHOU S.D. et al. Z0680	N29°02'18″, E107°12'37″	SZ	HM045469
Fritillaria taipaiensis P. Y. Li	GAO Y.D. G09049	N29°02'18″, E107°12'37″	SZ	HM045470
Fritillaria thunbergii Miquel	GAO Y.D. G09100	N32° 6'2″, E118°56'27″	SZ	HQ448863
Fritillaria unibracteata P. K. Hsiao et K. C. Hsia	GAO Y.D. G07015	N29°02'18″, E107°12'37″	SZ	HQ448866
Fritillaria yuminensis X. Z. Duan	WANG Q. em002	N46°44'49″, E84°25'57″	SZ	HM045472
