# Supplementary material for: Morphological and ecological divergence of Lilium and Nomocharis within the Hengduan Mountains and Qinghai-Tibetan Plateau may result from habitat specialization and hybridization
Source: BMC Evol Biol. 2015 Jul 29;15:147. doi: 10.1186/s12862-015-0405-2 (PMC4518642; doi:10.1186/s12862-015-0405-2)
Supplement: Additional file 9: Table S2. — Genbank accessions used in diversification dating of major clades of Liliales. [file 12862_2015_405_MOESM9_ESM.xlsx]

## Sheet: Sheet1
Table S2. Genbank accession numbers used in divergence time dating of major clades of Liliales.
Taxa	aptF-H	matK	rbcL
Aletris glabra	JN417328.1	JN417416.1	JN417507.1
Alstroemeria aurea	JN417320.1	JN417408.1	JN417499.1
Androcymbium circinatum	JN417317.1	JN417405.1	JN417496.1
Anticlea sibirica	JN417304.1	JN417390.1	JN417481.1
Burchardia multiflora	JN417311.1	JN417399.1	JN417490.1		s
Calochortus tolmiei	JN417277.1	JN417362.1	JN417451.1
Campynema lineare	JN417326.1	JN417414.1	JN417505.1
Campynemanthe viridiflora	JN417327.1	JN417415.1	JN417506.1
Cardiocrinum giganteum var. yunnanense	JN417259.1	JN417344.1	JN417433.1
Chionographis japonica	JN417288.1	JN417374.1	JN417464.1
Clintonia udensis	JN417272.1	JN417357.1	JN417446.1
Colchicum bornmuelleri	JN417318.1	JN417406.1	JN417497.1
Disporum smilacinum	JN417310.1	JN417396.1	JN417487.1
Drymophila moorei	JN417325.1	JN417413.1	JN417504.1
Erythronium japonicum	JN417260.1	JN417345.1	JN417434.1
Fritillaria acmopetala	JN417255.1	JN417340.1	JN417429.1
Gagea graeca	JN417268.1	JN417353.1	JN417442.1
Gloriosa modesta	JN417314.1	JN417402.1	JN417493.1
Heloniopsis tubiflora	JN417290.1	JN417376.1	JN417466.1
Hexacyrtis dickiana	JN417316.1	JN417404.1	JN417495.1
Lapageria rosea	JN417284.1	JN417370.1	JN417459.1
Leontochir ovallei	JN417322.1	JN417410.1	JN417501.1
Lilium regale	JN417253.1	JN417338.1	JN417427.1
Lloydia serotina	JN417270.1	JN417355.1	JN417444.1
Luzuriaga radicans	JN417323.1	JN417411.1	JN417502.1
Notholirion thomsonianum	JN417254.1	JN417339.1	JN417428.1
Onixotis triquetra	JN417313.1	JN417401.1	JN417492.1
Paris verticillata	JN417295.1	JN417381.1	JN417471.1
Philesia magellanica	JN417283.1	JN417369.1	JN417458.1
Prosartes smithii	JN417278.1	JN417363.1	JN417452.1
Rhipogonum album	JN417285.1	JN417371.1	JN417460.1
Sandersonia aurantiaca	JN417315.1	JN417403.1	JN417494.1
Schoenocaulon caricifolium	JN417306.1	JN417392.1	JN417483.1
Scoliopus hallii	JN417279.1	JN417364.1	JN417453.1
Smilax riparia var. ussuriensis	JN417280.1	JN417366.1	JN417455.1
Smilax sieboldii	JN417281.1	JN417367.1	JN417456.1
Smilax sieboldii f. inermis	JN417282.1	JN417368.1	JN417457.1
Streptopus ovalis	JN417274.1	JN417359.1	JN417448.1
Toxicoscordion paniculatum	JN417303.1	JN417389.1	JN417480.1
Tricyrtis formosana	JN417276.1	JN417361.1	JN417450.1
Trillium camschatcense	JN417297.1	JN417383.1	JN417473.1
Tulipa praestans	JN417264.1	JN417349.1	JN417438.1
Veratrum oxysepalum	JN417301.1	JN417387.1	JN417478.1
Wurmbea spicata	JN417312.1	JN417400.1	JN417491.1
Xerophyllum tenax	JN417308.1	JN417394.1	JN417485.1
