# Supplementary material for: Morphological and ecological divergence of Lilium and Nomocharis within the Hengduan Mountains and Qinghai-Tibetan Plateau may result from habitat specialization and hybridization
Source: BMC Evol Biol. 2015 Jul 29;15:147. doi: 10.1186/s12862-015-0405-2 (PMC4518642; doi:10.1186/s12862-015-0405-2)
Supplement: Additional file 10: Table S3. — The matrix of model used in AAR analysis of LARANGE. [file 12862_2015_405_MOESM10_ESM.xlsx]

## Sheet: Sheet1
	2MA-present
	A	B	C
A	1	0.5	0.1
B	0.5	1	0.5
C	0.1	0.5	1
	2-4Ma
	A	B	C
A	1	0.75	0.25
B	0.75	1	0.75
C	0.25	0.75	1
	4-8MA
	A	B	C
A	1	1	0.5
B	1	1	0.75
C	0.5	0.75	1
	8-12MA
	A	B	C
A	1	1	0.75
B	1	1	0.75
C	0.75	0.75	1
	12-16Ma
	A	B	C
A	1	1	1
B	1	1	1
C	1	1	1
