# Supplementary material for: Morphological and ecological divergence of Lilium and Nomocharis within the Hengduan Mountains and Qinghai-Tibetan Plateau may result from habitat specialization and hybridization
Source: BMC Evol Biol. 2015 Jul 29;15:147. doi: 10.1186/s12862-015-0405-2 (PMC4518642; doi:10.1186/s12862-015-0405-2)
Supplement: Additional file 11: Table S4. — Morphological character states used in ancestral state reconstruction. [file 12862_2015_405_MOESM11_ESM.xlsx]

## Sheet: Sheet 1
	OUTS	Floral form	eaf arrangment	flower posture	Stigma/stamen	Altitude
1	Lilium souliei G2011004	B	A	B	A	D
2	Lilium souliei G2011005	B	A	B	A	D
3	Lilium souliei G2011006	B	A	B	A	D
4	Lilium paradoxum G2011010	B	A	B	A	D
5	Lilium saccatum STET713	B	B	B	A	D
6	Lilium paradoxum STET1261	B	B	B	A	D
7	Lilium yapingense	B	A	B	A	D
8	Lilium nepalense	C	A	B	A	C
9	Nomocharis gongshanensis clones 1	A	A	A	A	CD
10	Nomocharis aperta G10ZDNA003	A	A	A	A	D
11	Nomocharis aperta G2010ZD	A	A	A	A	D
12	Nomocharis aperta G2010FG	A	A	A	A	D
13	Nomocharis aperta Z0674	A	A	A	A	D
14	Nomocharis aperta G10ZDNA004	A	A	A	A	D
15	Nomocharis aperta G2010JS	A	A	A	A	D
16	Nomocharis saluenensis	A	A	A	C	CD
17	Nomocharis aperta G10ZDNA002	A	A	A	A	D
18	Nomocharis aperta G10ZDNA005	A	A	A	A	D
19	Nomocharis aperta G10ZDNA006	A	A	A	A	D
20	Nomocharis aperta G10-ZD-NA	A	A	A	A	D
21	Nomocharis pardanthina G09035b	A	B	A	A	D
22	Nomocharis pardanthina G2009CS	A	B	A	A	CD
23	Nomocharis basilisia	A	B	AB	A	D
24	Nomocharis farreri	A	B	A	A	CD
25	Nomocharis pardanthina G2010CS	A	B	A	A	CD
26	Nomocharis pardanthina f. punctulata	A	B	A	A	CD
27	Nomocharis pardanthina G09036-1	A	B	A	A	CD
28	Nomocharis pardanthina G09036-2	A	B	A	A	CD
29	Nomocharis pardanthina G09035a	A	B	A	A	CD
30	Nomocharis pardanthina f. punctulata	A	B	A	A	CD
31	Nomocharis pardanthina f. punctulata	A	B	A	A	CD
32	Nomocharis meleagrina	A	B	A	A	CD
33	Nomocharis gongshanensis clones 2	A	A	A	A	CD
34	Liriotypus clade	C	A	AB	ABC	AB
35	SinomartagonII and Lilium clade	CD	A	ABC	AB	AB
36	SinomartagonI clade	BC	A	B	A	C
37	Martagon clade	C	B	B	C	AB
38	Lophophorum clade	BC	A	B	AB	CD
39	Lilium henrici clade	B	A	A	B	C
40	Pseudolirion clade	BC	B	BC	BC	AB
41	Leucolirion clade	D	A	A	C	BC
42	Archelirion clade	CDE	A	AB	AC	AB
43	Lilium duchartei clade	C	A	B	C	C
		A=flat open	A=alternative	A=horzion	A: stigma/stamen>1.25	A: <1000m
		B=campanifolium/bell shaped	B=whorl	B=noding	B: stigma/stamen<0.75	B: 1000-2000m
		C=recurved		C=up	C: 0.75 <stigma/stamen<1	C: 2000-3000m
		D=funnel/truptment		*=others		D: >3000m
		E=bowl-shaped
